# Supplementary material for: Rapid Fabrication of MgNH4PO4·H2O/SrHPO4 Porous Composite Scaffolds with Improved Radiopacity via 3D Printing Process
Source: Biomedicines. 2021 Sep 2;9(9):1138. doi: 10.3390/biomedicines9091138 (PMC8468055; doi:10.3390/biomedicines9091138)
Supplement: Supplementary file 1 [file biomedicines-09-01138-s001.zip]

Archive with 1 entries (1 files):
- biomedicines-1330391-supplymentary.pdf
